# Supplementary material for: Effectiveness of first line therapy for Helicobacter pylori infection in children and adolescents: A multicenter study in the United Arab Emirates
Source: PLoS One. 2025 Aug 28;20(8):e0318315. doi: 10.1371/journal.pone.0318315 (PMC12393759; doi:10.1371/journal.pone.0318315)
Supplement: S1 Data — (XLSX) [file pone.0318315.s001.xlsx]

## Sheet: Sheet1
Age	Gender (1= m, 2= f)	Dx Date	UBT (1= P, 2 =N)	Rapid Urease (1= P, 2 =N)	Histolog (1= P, 2 =N)	Stool Antigen (1= P, 2 =N)	Indication (1= Abd pain ,4=Chest Pain , 5=Contact , 6= Diarreah , 7= Dysphagea , 10=Fecal Donor , 11= FTT , 12=Hematemsis ,13=Hurtburn ,15=Incidental , 17= Vomiting , 18=wt loss	Treatment ( 1= yes , 2=No)	Duration (1=14 , 2 <14 )	Regimen ( A/C=1, A/M =2, C/M =3, A/C/M =4, A/C/B=5 , C/M/B=6 , A/M/B=7 , B/M/TET=8 , C=9 )	Eradication Success (1=Yes , 2=No)
12	1	2018				1	1	1	1	1	2
14	1	2018				1	10	1	1	1	1
8	1	2018				1	10	1	1	1
12	1	2018				1	12	1	1	1
8	2	2018			1		15	1	1	1	2
15	2	2018				1	1	1	1	3	1
4	1	2018				1	7	1	1	1	1
12	2	2018		1	2	1	18	1	2	3	2
10	2	2018		1	1		1	1	1	1
12	1	2018				1	1	1	1	1	2
6	1	2018		1	1		1	1	1	1
13	2	2019			1		1	1	1	1	1
14	1	2018				1	10	1	1	1	1
16	2	2019				1	1	1	1	1	2
7	1	2018				1	11	1	1	1	2
14	2	2019				1	1	1	1	1
7	1	2018				1	1	1	1	1	2
8	2	2019				1	1	1	1	1
13	2	2019				1	15	2
14	2	2018				1	1	1	1	1
5	2	2018			1		15	2
8	2	2018				1	1	2
10	1	2019				1	1	1	1	1	1
8	2	2017			1	1	1	1	1	1	2
15	2	2018				1	1	1	1	1	1
11	2	2018				1	18	1	1	3	2
15	2	2019				1	1	1	1	1	2
7	1	2018				1	1	1	1	1	2
13	1	2018				1	1	1	1	3
11	1	2019				1	1	1	1	1
8	2	2017		1	1		1	1	1	2	2
5	2	2019				1	1	1	1	1
6	1	2018				1	1	1	1	1	2
13	1	2019				1	1	1	1	3	1
12	1	2019				1	1	1	1	1	1
4	2	2019				1	17	1	1	3	2
12	1	2019				1	1	1	1	1	1
13	1	2019				1	1	1	1	1
9	2	2018				1	1	1	1	1	2
11	1	2019				1	1	1	1	1	1
5	2	2019		1	1		1	1	1	2
13	1	2019				1	1	1	1	1	2
13	2	2018			1		1	1	1	1	1
13	1	2019		1	1		15	1	1	1	2
14	1	2019				1	1	1	1	1	2
10	1	2019				1	1	1	1	1	1
11	1	2019				1	1	1	1	1
8	2	2019				1	1	1	1	1	1
10	1	2019				1	1	1	1	1	1
12	1	2019		2	1		6	1	1	3
14	2	2019	1				1	1	1	2	1
7	2	2019				1	12	1	1	1	1
11	2	2018				1	1	1	1	3	2
8	2	2019				1	5	1	1	1	1
6	1	2019				1	1	1	2	1	2
3	2	2019				1	6	1	1	1	1
12	1	2019			1		6	1	1	3
11	2	2019			1		7	1	1	1
8	2	2019			1		1	1	1	1	1
10	2	2019				1	5	1	1	1
8	2	2019				1	1	1	1	1	1
4	2	2019				1	1	1	1	1
4	1	2019				1	1	1	1	2	1
14	2	2019	1				1	1	1	1	2
11	2	2019			1		15	1	1	1	1
10	2	2019		1			1	1	1	1
10	2	2019		1	1		6	1	1	1	1
16	1	2019				1	1	1	1	1	2
8	2	2019				1	1	1	1	1	2
16	1	2019		1	1		4	1	1	1
7	2	2019				1	1	1	1	3	2
3	2	2019				1	17	1	1	1
10	1	2020		1			1	2
14	2	2020				1	1	1	1	1	1
8	2	2021			1		1	1	1	1	1
11	1	2020			1		1	1	1	1
13	2	2021			1		1	1	1	1
11	2	2020				1	1	1	1	1	1
10	2	2021		1	1		1	1	1	4	1
8	1	2020				1	5	1	1	1	2
12	1	2021				1	1	1	1	1	1
4	2	2020			1	1	1	1	1	3	2
4	1	2020				1	1	2			1
9	1	2021			1		12	1	1	1
10	2	2020	1				1	1	1	1	2
12	1	2021				1	1	1	1	1	1
12	2	2021				1	1	1	1	1	1
10	2	2021	1				1	1	1	2
4	2	2019		1	1		15	1	1	1
8	1	2022				1	1	1	1	4	2
2	2	2021				1	15	1	1	1	2
12	2	2021		1	1		1	1	2	4	2
15	2	2021		1	1		15	1	1	4	2
11	2	2021		1	1		1	1	1	1	1
7	1	2021				1	1	1	1	1	2
8	1	2020				1	5	1	1	3	2
3	1	2021				1	1	1	1	1
13	1	2020				1	1	1	2	2	2
7	2	2020				1	1	1	1	2	1
16	2	2021			1		1	1	1	1	1
8	2	2020		1	1		1	1	1	1
5	2	2021				1	1	1	1	1
12	2	2019				1	1	1	2	2	1
12	2	2021				1	1	1	1	1	1
15	1	2021		1	1		1	1	1	1	1
3	1	2021				1	6	1	1	2	2
16	1	2021	1				1	1	1	1	1
4	1	2020			1		15	2
12	1	2021		1	1		15	1	1	1	2
4	2	2020		1	1		1	1	1	1	2
4	1	2020			1		7	1	1	1	1
8	2	2020	1				1	1	1	1	1
10	1	2020			1		1	1	1	1	1
9	2	2020				1	1	1	1	1	2
16	2	2020				1	1	1	1	1	1
14	2	2020				1	1	1	1	1	1
4	1	2020		1			15	1	1	1
3	1	2020				1	1	2
12	1	2020			1		7	1	1	1	2
14	2	2020				1	1	1	1	1	1
13	2	2022			1		1	1	1	1
5	1	2022	1				1	1	1	1	1
6	1	2021				1	1	1	1	1	1
12	2	2021	1				1	1	2	2	2
11	2	2021				1	5	1	1	1
13	2	2022		1	1		1	1	1	5	1
15	1	2022	1				1	1	1	1	1
4	1	2022				1	1	1	1	1
12	1	2022	1				5	1	1	1	1
11	2	2022		1	1		17	1	1	1	1
3	1	2021				1	1	1	1	1
11	2	2021	1				1	1	1	1	1
12	1	2020		1	1		5	1	1	6
15	1	2021		1	1		1	1	1	7	1
14	2	2021	1				1	1	1	1
11	1	2022				1	17	1	1	1	2
15	1	2022			1		15	1	1	1	2
3	1	2021			1		15	1	1	1
13	2	2021	1				1	1	1	1	2
9	2	2021			1		15	1	1	1	1
10	2	2022	1				1	1	1	1	1
12	1	2022		1	1		1	1	2	8	1
15	2	2022	1				1	1	1	1	1
15	1	2022				1	1	1	1	1	1
11	2	2021				1	1	1	1	1	1
1	1	2021			1		15	1	1	1	2
5	1	2021				1	18	1	1	1	1
11	2	2022				1	1	1	1	1
10	1	2021				1	1	1	1	1	1
14	2	2022	1				1	2
5	2	2021	1				1	1	1	1	1
16	1	2022		1	1		15	1	1	1	1
14	1	2021				1	1	1	1	1	1
15	1	2022	1				1	1	1	1
5	1	2021				1	1	1	1	1	1
15	2	2022	1				1	1	1	4	1
14	2	2022	1				1	1	2	3
10	2	2022				1	1	1	1	8	1
5	1	2022				1	1	1	1	1	1
14	2	2022		1	1		1	1	1	1	2
14	2	2022		1	1		18	1	1	1
11	2	2022	1				1	1	1	1	1
6	1	2021				1	1	1	1	1	1
10	2	2021				1	1	1	1	1
13	2	2022	1				13	1	1	1	1
10	2	2020	1				1	1	1	1	1
4	2	2019				1	1	1	1	1
10	2	2019		1	1		1	1	1	1	1
11	2	2019		1	1		1	1	1	1
8	1	2019		1	1		1	2
10	2	2019		1	1		1	1	1	1	1
12	1	2019			1		6	1	1	1	1
4	1	2019				1	1	1	1	2	1
3	2	2019				1	1	2
12	2	2021				1	1	1	1	9	1
14	2	2021	1				1	1	1	1
7	1	2010				1	1	1	1	1	1
8	1	2018	1				1	1	1	1	1
12	1	2020			1		1	1	1	1
9	2	2017	1		1		1	1	1	2	1
14	2	2017	1		1		1	1	1	1	2
12	1	2016				1	1	1	1	1	2
13	2	2017	1				1	1	1	1
14	2	2019	1		1		1	1	1	1
15	2	2016	1				1	1	1	2	2
1	1	2017			1	1	1	1	1	2	2
11	1	2020	1		1		1	1	1	2	2
15	2	2020	1		1		11	1	1	2	1
13	1	2018			1		11	1	1	1	1
15	2	2017				1	1	1	1	1	1
12	1	2017				1	1	1	1	1	2
14	2	2018	1				1	1	1	1	2
10	2	2018	1				1	1	1	1	1
12	2	2017	1		1		1	1	1	1	2
11	2	2019	1				1	1	1	1	2
15	2	2019	1		1		1	1	1	1	1
12	2	2018				1	1	1	1	1	1
14	2	2017	1		1		1	1	1	2	1
15	1	2017	1		1		1	1	1	2	1
10	1	2016				1	1	1	1	2	1
11	2	2018	1				13	1	1	1	2
11	2	2017	1		1		1	1	1	1	1
16	2	2019	1				13	1	1	1	2
9	1	2017				1	1	1	1	1	1
14	2	2016	1				1	1	1	1	1
15	2	2016	1				1	1	1	2	1
7	2	2016			1		12	1	1	1	2
14	2	2017	1		1		1	1	1	1	1
14	2	2017	1				1	1	1	1	1
9	2	2017	1				1	1	1	2	2
13	2	2022	1				1	1	1	1	1
12	2	2018	1				1	1	1	1	1
10	2	2018	1				1	1	1	1	2
13	1	2018	1				1	1	1	2	1
8	2	2017	1				1	1	1	2	1
12	1	2017	2		1		12	1	1	1
16	2	2018	1				1	1	1	1	1
13	1	2018	1				1	1	1	1	2
8	1	2017	1		1		1	1	1	1	1
13	2	2022	1				1	1	1	1	1
13	1	2018			1	2	1	1	1	1	1
8	1	2020	1				1	1	1	1	2
13	1	2021	1				1	1	1	2	2
16	1	2018	1				1	1	1	1	1
8	2	2018	1				1	1	1	1
13	2	2017				1	1	1	1		1
14	2	2020	1			1	1	1	1	4	1
15	2	2021				1	12	1	1	1	1
10	2	2019				1	1	1		1
10	1	2018	1				1	1	1	1	2
14	2	2018	1				1	1	1	2
15	2	2019				1	1	1	1	1
14	2	2019	1				1	2			1
15	2	2017	1			1	1	1	1	1	1
14	1	2018	1		1		1	1	1	4	1
9	2	2018				1	1	1	1	1
13	1	2018	1				1	2			1
14	2	2018	1		1		1	1	1	4	2
13	2	2018	1				1	1	1	2
12	1	2019	1				1	2			1
10	2	2017				1	1	1	1	2	2
15	2	2020	1			1	1	1	1	1	1
14	1	2020	1		1		1	1	1	4	2
14	2	2019	1				1	1	1	2
14	1	2021	1				1	1	1	1	1
11	2	2017	1				1	1	1	1	2
10	2	2016			1	1	11	1	1	1	1
9	2	2017				1	11	1	1	1	2
13	2	2018	1				1	1	1	1	1
12	2	2020	1				1	1	1	4	2
15	2	2021	1				1	1	1	2	1
8	2	2021	1				1	1	1	1	1
8	2	2019	1				1	1	1	2
15	1	2020	1				1	1	1	1	1
9	2	2021	1				15	1	1	1	2
13	1	2020	1				1	1	1	1	1
9	2	2020	1				1	1	1	1	1
12	1	2010	1				1	1	1	1	2
8	1	2020	1				1	1	1	1	1
12	1	2019	1				1	1	1	1	2
11	1	2017				1	1	1	1	1	2
8	2	2018	1				1	1	1	1	1
12	1	2018	1				1	1	1	1	1
15	2	2018				1	1	1	1	1	1
12	1	2020	1				1	1	1	1
9	2	2020	1				1	1	1	1	1
12	2	2019	1				1	1	1	1	1
9	2	2017	1				1	1	1	1	2
13	2	2018	1				1	1	1	1	2
12	2	2018	1				1	1	1	1	1
12	1	2018	1				1	1	1	1
13	2	2021				1	1	2			1
12	2	2021	1				1	1	1	1	1
12	1	2017	1				1	1		1	1
11	2	2020			1		1	1	1	1	2
8	1	2020				1	1	1	1	1	1
15	2	2019				1	1	1	1	1	1
15	2	2017			1		1	1	1	2	2
13	2	2020	1				1	1	1	1	2
14	2	2020	1				1	1	1	1	1
12	1	2018	1				1	1	1	1	1
10	2	2020	2		1		1	1	1	1	1
12	2	2019	1				1	1	1	1	1
12	1	2021	1				1	1	1	1	1
12	1	2020	1				1	1	1	1	2
11	2	2018	1				1	1	1	2	2
7	1	2017			1		17	1	1	1	1
12	2	2018	1				1	1	1	1	1
10	1	2018			1		1	1	1	1	1
12	2	2021	1				1	1	1	1	2
8	1	2020				1	1	1	1	1	1
9	2	2019	1				1	1	1	2	1
12	2	2018	1				1	1	1	1	1
12	1	2018	1				1	1	1	1	1
8	1	2018				1	11	1	1	1
9	1	2020				1	1	1	1	2	1
9	2	2019	1				1	1	1	2	1
9	2	2017	1				1	1	1	2	1
12	2	2018	1				1	1	1	1	1
8	2	2021	1				1	1	1	1	1
10	2	2021				1	1	1	1	1	2
13	2	2021	1				1	1	1	1	2
11	1	2021	1				1	1	1	1	1
12	1	2021	1				1	1	1	1	1
9	1	2020	1				1	1	1	2
11	1	2017	1				1	1	1	3	1
8	2	2018				1	1	1	1	2	1
8	2	2018	1				1	1	1	1	1
8	2	2021				1	1	1	1	1	2
11	2	2022	1				1	1	1	2	1
10	1	2017			1		1	1	1	1	1
11	2	2022	1				1	1	1	1	1
12	1	2022	1				1	1	1	1
12	2	2022	1				1	1	1	1	2
8	1	2020				1	1	1	1	1	2
12	2	2019	1				1	1	1	1	2
10	2	2017	1				1	1	1	1	2
13	2	2018				1	1	1	1	1	1
9	1	2018	1		1		1	1	1	1	1
8	2	2018				1	11	1	1	1	1
10	1	2019	1		1		11	1	1	1	1
8	2	2020	1				1	1	1	1	1
12	1	2019	1				1	1	1	1	2
7	2	2017				1	1	1	1	1	2
13	2	2018				1	1	1	1	1	2
11	1	2018				1	15	1	1	1	1
10	1	2021	1		1		1	1	1	1	2
13	2	2018				1	1	1	1	1
13	1	2019			1		1	2	1
12	1	2021	1				1	1	1	1	1
11	2	2021	1				15	1	1	1
6	2	2020	1		1		1	2	1		1
14	2	2019	1				1	1	1	1	2
7	1	2017	1				1	1	1	1
13	2	2018	1				1	2			1
15	2	2018	1				1	1	1	1	2
7	2	2021	1				1	1	1	1
14	2	2019	1		1		1	2	1		2
12	1	2018	1			1	1	1	1	1	1
7	2	2017	1				1	1	1	1	1
11	2	2018	1				1	1	1	1
10	1	2017	1				1	1	1	1	1
7	2	2018				1	1	1	1	1	1
8	1	2018	1				1	1	1	1	2
11	2	2019	1				1	1	1	1	1
10	2	2019	1				1	1	1	1	2
7	1	2019				1	1	1	1	1	2
14	1	2019	1				1	1	1	1	2
7	2	2019	1		1		1	1	1	2	1
10	1	2019	1				1	1	1	1	1
11	2	2019	1				1	1	1	1	1
5	1	2021			1	1	1	1	1	1	2
13	2	2020				1	5	1	1	3
11	1	2021				1	5	2			1
10	2	2022				1	1	1	1	1	1
11	2	2021	1				1	1	1	1	1
13	2	2020	1				5	2	1		1
8	2	2020				1	1	1	1	1	1
9	2	2020	1		1		1	1	1	1	1
11	2	2020	1				1	1	1	1	1
11	1	2020	1				1	1	1	1	1
11	1	2021	1				1	1	1	1	2
9	1	2021	1		1		1	1	1	1
11	1	2021	1				1	2			1
16	2	2019	1		1		1	1	1	1	2
8	2	2010				1	1	1	1	1
7	2	2018				1	11	1	1	1	1
5	2	2021			1	1	1	1	1	1	2
10	1	2019		1	1		15	1	1	1	1
10	2	2021	1				1	1	1	1	1
11	2	2018				1	1	1	1	1
14	2	2019			1		1	2	1
4	1	2019			1	1	1	1	1	2
12	1	2019	1				1	2			1
9	2	2021	1				1	1	1	1	1
9	2	2020				1	1	1	1	1	1
7	2	2021	1				1	1	1	1	1
9	2	2022	1				1	1	1	1	1
8	1	2021				1	1	1	1	1
13	2	2020				1	1	2			1
8	1	2020				1	1	1	1	1	1
5	2	2020				1	1	1	1	1	1
8	1	2020	1				1	1	1	1	1
7	2	2020				1	1	1	1	1	1
5	1	2021				1	1	1	1	1	1
10	1	2021			1	1	1	1	1	1	1
5	2	2021				1	1	1	1	1	2
3	1	2019		1	1		1	1	1	1	2
8	2	2010				1	1	1	1	1
6	2	2018	1				1	1	1	4	1
5	2	2019				1	1	1	1	1	1
5	2	2020				1	1	1	1	1	1
6	1	2019			1		1	1	1	1	1
8	2	2019			1		1	1	1	1	1
9	2	2019				1	1	1	1	1	2
5	1	2019				1	1	1	1	1
15	1	2019				1	1	2			1
6	1	2021			1		1	1	1	1	2
8	2	2020				1	1	1	1	1	1
9	1	2022	1				1	1	1	1	1
7	2	2021				1	1	1	1	1	2
4	2	2020				1	1	1	1	1
6	2	2020				1	1	2			1
4	1	2020				1	1	1	1	1	1
3	2	2020				1	1	1	1	1	1
7	2	2021	1				1	1	1	2	2
8	2	2021			1		1	1	1	1	1
3	2	2021				1	1	1	1	1	1
5	2	2019				1	1	1	1	1
14	2	2010				1	1	2
15	2	2018	1				1	1	1	10
8	2	2021				1	1	2			2
9	2	2018				1	1	1	1	1
14	2	2020	1				1	2			1
3	2	2020				1	1	1	1	1	2
7	2	2010				1	1	1	1	1	2
3	1	2018	1				1	1	1	1	1
3	1	2019				1	1	1	1	1	1
6	2	2019			1		1	1	1	1	1
6	1	2019	1				1	1	1	1	2
7	2	2022				1	1	1	1	1
2	1	2022				1	1	1	1	10	1
7	1	2021				1	1	1	1	1
13	1	2020				1	1	2			2
5	1	2020				1	1	1	1	1	1
13	2	2021				1	1	1	1	1	1
6	1	2021				1	1	1	1	1	1
5	1	2020				1	1	1	1	1	1
6	1	2020			1		1	1	1	1	2
13	2	2020				1	1	1	1	1	2
9	2	2022				1	1	1	1	1	1
4	2	2018				1	1	1	1	1
14	1	2019				1	1	2
13	2	2019			1		1	2			1
3	1	2021			1		1	1	1	1	2
5	2	2020			1		1	1		1
15	2	2022				1	1	2
13	1	2021				1	1	2			1
4	1	2020				1	1	1	1	1	1
11	1	2020	1				1	1	1	1	1
6	1	2021	1				1	1	1	1	1
4	2	2019			1	1	1	1	1	1	2
4	1	2017				1	1	1	1	1	1
6	2	2021	1		1		15	1	1	1	2
3	1	2020				1	1	1	1	1
3	1	2020				1	1	1	1	1	1
13	2	2019				1	1	1	1	1
